# Supplementary material for: Production of a Natural Antibody to the Mouse Polyoma Virus Is a Multigenic Trait
Source: G3 (Bethesda). 2012 Mar 1;2(3):353–5. doi: 10.1534/g3.111.001701 (PMC3291505; doi:10.1534/g3.111.001701)
Supplement: Supporting Information [file supp_2.3.353_FileS1.xls]

## Sheet: Sheet1
Name	pgm	IgM	HAI raw	Log2 HAI	rs3716083	rs13475729	mCV23695025	mCV24784983	rs6166266	rs3695988	rs4137502	rs3707642	rs4222295	gnf01.036.770	rs13475827	rs13475834	rs13475847	rs3724092	rs6386920	rs3723035	rs13475881	rs6353774	rs6322485	rs6395308	rs6191076	rs3713616	rs13475939	mCV23431007	rs13475946	gnf01.079.218	rs3723062	UT_1_89.100476	rs6195073	rs13475980	rs4137908	rs13476104	rs3699561	rs3724826	rs8250053	rs13476163	rs6411476	rs13476187	rs3693161	rs6399765	rs3713997	rs4136817	gnf02.006.767	rs6240512	rs6402127
					1	1	1	1	1	1	1	1	1	1	1	1	1	1	1	1	1	1	1	1	1	1	1	1	1	1	1	1	1	1	1	1	1	1	1	1	1	1	1	1	2	2	2	2	2
					2.078	3.749	8.486	10.4594	10.7688	11.319	11.4583	12.432	17.3689	18.526	20.074	20.671	23.96	25.843	26.992	28.206	29.085	30.442	32.307	32.8	36.327	38.536	40.893	41.28	41.5685	41.9227	43.943	44.067	44.7	46.242	54.7	55.798	56.89	56.963	58.243	63.244	63.397	65.974	69.755	74.6457	1.8091	2.5147	6.6633	8.218	12.7146
I-11	0	1	5120	9	MB	MB	MB	MB	MB	MB	MB	MB	MB	MB	MB	MB	MB	MB	MB	MB	MB	MB	MB	MB	MB	MB	MB	MB	MB	MB	MB	MB	MB	MB	MB	MB	MB	MB	MB	MB	MB	MB	MB	MB	MM	MM	MM	MM	MM
I-12	0	1	5120	9	MB	MB	MB	MB	MB	MB	MB	MB	MB	MB	MB	MB	MM	MM	MM	MM	MM	MM	MM	MM	MB	MB	MB	MB	MB	MB	MB	MB	MB	MB	MB	MB	MB	MB	MB	MB	MB	BB	BB	BB	MB	MB	MB	MB	MB
II-6	1	1	5120	9	MB	MB	MB	MB	MB	MB	MB	MB	MB	MB	MB	MB	MB	MB	MB	MB	MB	MB	BB	BB	BB	BB	MB	MB	MB	MB	MB	MB	MB	MB	MB	MB	MB	MB	MB	MB	MB	MB	MB	MB	MB	MB	MB	MB	BB
I-24	0	1	5120	9	MM	MM	MM	MM	MM	MM	MM	MM	MM	MM	MM	MM	MM	MM	MM	MM	MM	MM	MM	MM	MM	MM	MM	MM	MM	MM	MM	MM	MM	MM	MB	MB	MB	MB	MB	BB	BB	BB	BB	BB	MM	MM	MM	MM	MM
I-33	0	1	5120	9	MB	MB	MB	MB	MB	MB	MB	MB	MB	BB	BB	BB	BB	BB	BB	BB	BB	BB	BB	BB	BB	BB	BB	BB	BB	BB	MB	MB	MB	MB	MB	MB	MB	MB	MB	MB	MB	MB	MB	MB	MB	MB	MB	MB	MB
I-34	0	1	5120	9	BB	BB	BB	-	MB	MB	MB	MB	MB	MB	MB	MB	MB	MB	MB	MB	MB	MB	MB	MB	MB	MB	MB	MB	MB	MB	MB	MB	MB	MB	MB	MB	MB	MB	MB	MB	MB	MB	MB	MB	MB	MB	BB	BB	BB
I-54	0	1	5120	9	MB	MB	MB	MB	MB	MB	MB	MB	MB	MB	MB	MB	MB	MB	MB	MB	MB	MB	MB	MB	MB	MB	MB	MB	MB	MB	MB	MB	MB	MB	MB	MB	MB	MB	MB	MB	MB	MB	MB	MB	MB	MB	MB	MB	MB
II-43	1	1	5120	9	BB	BB	BB	-	MB	MB	MB	MB	MB	MB	MB	MB	MB	MB	MB	MB	MB	MB	MB	MB	MB	MB	MB	MB	MB	MB	MB	MB	MB	MB	MB	MB	MB	MB	MB	MB	MB	MB	MB	MB	MB	MB	BB	BB	BB
II-44	1	1	5120	9	BB	BB	BB	BB	BB	BB	BB	BB	BB	BB	BB	BB	BB	BB	BB	BB	BB	BB	BB	BB	BB	BB	BB	BB	BB	BB	BB	BB	BB	BB	BB	BB	BB	BB	BB	BB	BB	BB	BB	BB	BB	BB	BB	BB	BB
II-52	1	1	5120	9	MB	MB	MB	MB	MB	MB	MB	MB	MB	BB	BB	BB	BB	BB	BB	BB	BB	BB	BB	BB	BB	BB	BB	BB	BB	BB	MB	MB	MB	MB	MB	MB	MB	MB	MB	MB	MB	MB	MB	MB	MB	MB	MB	MB	MB
II-59	1	1	5120	9	MB	MB	MB	MB	MB	MB	MB	MB	MB	MB	MB	MB	MM	MM	MM	MM	MM	MM	MM	MM	MB	MB	MB	MB	MB	MB	MB	MB	MB	MB	MB	MB	MB	MB	MB	MB	MB	BB	BB	BB	MB	MB	MB	MB	MB
I-59	0	1	5120	9	BB	BB	BB	BB	BB	BB	BB	BB	MB	MB	MB	MM	MM	MM	MM	MM	MM	MM	MM	MM	MM	MM	MM	MM	MM	MM	MM	MM	MM	MM	MM	MM	MM	MM	MM	MM	MM	MM	MM	MM	MM	MM	MM	MM	MM
I-65	0	1	5120	9	MM	MM	MM	MM	MM	MM	MM	MM	MM	MM	MM	MM	MM	MM	MM	MM	MM	MM	MM	MM	MM	MB	MB	MB	MB	MB	MB	MB	MB	MB	MB	MB	MB	MB	MB	MB	MB	MB	MB	MB	MB	MB	MB	MB	MB
I-66	0	1	5120	9	MM	MM	BB	BB	BB	BB	BB	BB	BB	BB	BB	BB	BB	BB	BB	BB	BB	BB	BB	BB	BB	BB	BB	BB	BB	BB	BB	BB	BB	BB	BB	BB	BB	BB	BB	BB	BB	BB	BB	BB	MM	MM	MM	MM	MM
I-72	0	1	5120	9	MM	MM	MM	MM	MM	MM	MM	MM	MM	MM	MM	MM	MM	MM	MM	MM	MM	MM	MM	MM	MM	MM	MB	MB	MB	MB	MB	MB	MB	MB	MB	MB	MB	MB	MB	BB	BB	BB	BB	BB	BB	BB	BB	BB	BB
I-75	0	1	5120	9	MM	MB	MB	MB	MB	MB	MB	MB	MB	MB	MB	MB	MB	MB	MB	MB	MB	MB	MB	MB	MB	MB	MB	MB	MB	MB	MB	MB	MB	MB	MB	MB	MB	MB	MB	MB	MB	MB	MB	MB	MB	MB	MB	MB	MB
I-81	0	1	5120	9	MM	MB	MB	MB	MB	MB	MB	MB	MB	MB	MB	MB	MB	MB	MB	MB	MB	MB	MB	MB	MB	MB	MB	MB	MB	MB	MB	MB	MB	MB	MB	MB	MB	MB	MB	MB	MB	MB	MB	MB	BB	BB	BB	BB	BB
I-82	0	1	5120	9	MM	MB	MB	MB	MB	MB	MB	MB	MB	MB	MB	MB	MB	MB	MB	MB	MM	MM	MM	MM	MM	MM	MM	MM	MM	MM	MM	MM	MM	MM	MM	MM	MM	MM	MB	MB	MB	MB	MB	MB	BB	BB	BB	BB	BB
I-4	0	1	10240	10	BB	BB	BB	BB	BB	BB	BB	BB	BB	BB	BB	BB	BB	BB	BB	BB	BB	BB	BB	BB	BB	BB	BB	BB	BB	BB	BB	BB	BB	BB	BB	BB	BB	BB	BB	BB	BB	BB	BB	BB	MM	MM	MM	MM	MM
I-13	0	1	10240	10	MM	MB	MB	MB	MB	MB	MB	MB	MB	MB	MB	MB	MB	MB	MB	MB	MB	MB	BB	BB	BB	BB	MB	MB	MB	MB	MB	MB	MB	MB	MB	MB	MB	MB	MB	MB	MB	MB	MB	MB	MB	MB	MB	MB	BB
I-1	0	1	5120	9	MM	MM	MM	MM	MB	MB	MB	MB	MB	MB	MB	MB	MB	MB	MB	MB	MB	MB	MB	MB	MB	MB	MB	MB	MB	MB	MB	MB	MB	MB	MB	MB	MB	MB	MB	MB	MB	MB	MB	MB	MM	MM	MM	MM	MM
II-74	1	1	5120	9	MM	MB	MB	MB	MB	MB	MB	MB	MB	MB	MB	MB	MB	MB	MB	MB	MB	MB	MB	MB	MB	MB	MB	MB	MB	MB	MB	MB	MB	MB	MB	MB	MB	MB	MB	MB	MB	MB	MB	MB	MB	MB	MB	MB	MB
II-79	1	1	5120	9	BB	BB	BB	BB	BB	BB	BB	BB	BB	BB	BB	BB	MB	MB	MB	MB	MB	MB	MB	MB	MB	MB	MB	MB	MB	MB	MB	MB	MB	MB	MB	MB	MB	MB	MB	MB	MB	MB	MB	MB	MB	MM	MM	MM	MM
II-89	1	1	5120	9	MM	MB	MB	MB	MB	MB	MB	MB	MB	MB	MB	MB	MB	MB	MB	MB	MB	MB	MB	MB	MB	MB	MB	MB	MB	MB	MB	MB	MB	MB	MB	MB	MB	MB	MB	MB	MB	MB	MB	MB	BB	BB	BB	BB	BB
II-90	1	1	5120	9	MM	MB	MB	MB	MB	MB	MB	MB	MB	MB	MB	BB	BB	BB	BB	BB	BB	BB	BB	BB	BB	BB	BB	BB	BB	BB	BB	BB	BB	BB	BB	BB	BB	BB	BB	BB	BB	BB	BB	BB	BB	BB	BB	BB	BB
II-91	1	1	5120	9	MM	MB	MB	MB	MB	MB	MB	MB	BB	BB	BB	BB	BB	BB	BB	BB	BB	BB	BB	BB	BB	BB	BB	BB	BB	BB	BB	BB	BB	BB	BB	BB	BB	BB	BB	BB	BB	BB	BB	BB	BB	BB	BB	BB	BB
II-92	1	1	5120	9	MM	MB	MB	MB	MB	MB	MB	MB	MB	MB	MB	MB	MB	MB	MB	MB	MB	MM	MM	MM	MM	MM	MM	MM	MM	MM	MM	MM	MM	MM	MM	MM	MM	MM	MM	MM	MM	MM	MM	MM	MB	MB	MB	MB	MB
II-21	1	1	5120	9	MM	MM	MM	MM	MM	MM	MM	MM	MM	MM	MM	MM	MM	MM	MM	MM	MM	MM	MM	MM	MM	MM	MM	MM	MM	MM	MM	MM	MM	MM	MB	MB	MB	MB	MB	BB	BB	BB	BB	BB	MM	MM	MM	MM	MM
II-22	1	1	5120	9	MM	MB	MB	MB	MB	MB	MB	MB	MB	BB	BB	BB	BB	BB	BB	BB	BB	BB	BB	BB	BB	BB	BB	BB	BB	BB	MB	MB	MB	MB	MB	MB	MB	MB	MB	MB	MB	MB	MB	MB	MB	MB	MB	MB	MB
II-42	1	1	5120	9	MM	MB	MB	MB	MB	MB	MB	MB	MB	MB	MB	MB	MB	MB	MB	MB	MB	MB	MB	MB	MB	MB	MB	MB	MB	MB	MB	MB	MB	MB	MB	MB	MB	MB	MB	MB	MB	MB	MB	MB	MB	MB	MB	MB	MB
I-3	0	0	80	3	MM	MB	MB	MB	MB	MB	MB	MB	MB	MB	MB	MB	MB	MB	MB	MB	MB	MB	MB	MB	MB	MB	MB	MB	MB	MB	MB	MB	MB	MB	MB	MB	MB	MB	MB	MB	MB	MB	MB	MB	MB	MB	MB	MB	MB
I-23	0	0	80	3	BB	BB	BB	BB	BB	BB	BB	BB	BB	BB	BB	BB	BB	BB	BB	BB	BB	BB	BB	BB	BB	BB	BB	BB	BB	BB	BB	BB	BB	BB	MB	MB	MB	MB	MB	MB	MB	MB	MB	MB	MB	MB	MB	MB	MB
I-35	0	0	80	3	MM	MB	MB	MB	MB	MB	MB	MB	MB	MB	MB	BB	BB	BB	BB	BB	BB	BB	BB	BB	BB	BB	BB	BB	BB	BB	BB	BB	BB	BB	BB	BB	BB	BB	BB	BB	BB	BB	BB	BB	BB	BB	BB	BB	BB
I-45	0	0	80	3	MM	MB	MB	MB	MB	MB	MB	MB	MB	MB	MB	MB	MB	MB	MB	MB	MB	MB	MB	MB	MB	MB	MB	MB	MB	MB	MB	MB	MB	MB	MB	MB	MB	MB	MB	MB	MB	MB	MB	MB	MM	MM	MM	MM	MM
I-68	0	0	80	3	MM	MM	MM	MM	MM	MM	MM	MM	MM	MM	MM	MM	MM	MM	MM	MM	MB	MB	MB	MB	MB	MB	MB	MB	MB	MB	MB	MB	MB	MB	MB	MB	MB	MB	MB	MB	MB	MB	MB	MB	BB	BB	BB	BB	BB
I-69	0	0	80	3	MM	MM	MM	MM	MM	MM	MM	MM	MM	MM	MM	MM	MM	MM	MM	MM	MM	MM	MM	MM	MM	MM	MM	MM	MM	MM	MM	MM	MM	MM	MB	MB	MB	MB	MB	MB	MB	MB	BB	BB	MB	MB	MB	MB	MB
I-77	0	0	40	2	MM	MM	MM	MM	MM	MM	MM	MM	MM	MB	MB	MB	MB	MB	MB	MB	MB	MB	MB	MB	MB	MB	MB	MB	MB	MB	MB	MB	MB	MB	MM	MM	MM	MM	MM	MM	MM	MM	MM	MM	MB	MB	BB	BB	BB
I-80	0	0	80	3	BB	BB	BB	BB	BB	BB	BB	BB	BB	BB	BB	BB	BB	BB	BB	BB	BB	BB	BB	BB	BB	MB	MB	MB	MB	MB	MB	MB	MB	MB	MB	MB	MB	MB	MB	MM	MM	MM	MM	MM	MB	MB	MB	MB	MB
I-85	0	0	80	3	BB	BB	BB	BB	BB	BB	BB	BB	BB	BB	BB	BB	BB	BB	BB	BB	BB	BB	BB	BB	BB	BB	BB	BB	BB	MB	MB	MB	MB	MB	MB	MB	MB	MB	MB	MB	MB	MB	MB	MB	MM	MM	MM	MM	MM
I-86	0	0	40	2	MM	MB	MB	MB	MB	MB	MB	MB	MB	MB	MB	MB	MB	MB	MB	MB	MB	MB	MB	MB	MB	MB	MB	MB	MB	MB	BB	BB	BB	BB	BB	BB	BB	BB	BB	BB	BB	BB	BB	BB	MB	MB	MB	MB	MB
II-13	1	0	80	3	MM	MB	MB	MB	MB	MB	MB	MB	MB	MB	MB	MB	MB	MB	MB	MB	MB	MB	MB	MB	MB	MB	MB	MB	MB	MB	MB	MB	MB	MB	MB	MB	MB	MB	MB	MB	MB	MB	MB	MB	BB	BB	BB	BB	MB
II-25	1	0	80	3	MM	MB	MB	MB	MB	MB	MB	MB	MB	MB	MB	MB	MB	MB	MB	MB	MB	MB	MB	MB	MB	MB	MB	MB	MB	MB	MB	MB	MB	MB	MB	MB	MB	MB	MB	MB	MB	MB	MB	MB	MB	MB	MB	MB	MB
II-27	1	0	80	3	BB	BB	BB	BB	BB	BB	BB	BB	BB	BB	MB	MB	MB	MB	MB	MB	MB	MB	MB	MB	MB	MB	MB	MB	MB	MB	MB	MB	MB	MB	MB	MB	MB	MB	MB	MB	MB	MB	MB	MB	MM	MM	MM	MM	MM
II-45	1	0	80	3	BB	BB	BB	BB	BB	BB	BB	BB	BB	BB	BB	BB	BB	BB	BB	BB	BB	BB	BB	BB	BB	BB	BB	BB	BB	BB	BB	BB	BB	BB	MB	MB	MB	MB	MB	MB	MB	MB	MB	MB	BB	BB	BB	BB	BB
II-80	1	0	80	3	MM	MB	MB	MB	MB	-	MM	MB	MB	MB	MB	MB	MB	MB	MB	MB	MB	MB	MM	MM	MM	MM	MM	MM	MM	MM	MM	MM	MM	MM	MM	MM	MM	MM	MM	MM	MM	MM	MM	MM	MM	MM	MM	MM	MM
II-86	1	0	40	2	MM	MM	MM	MM	MM	MM	MM	MM	MM	MM	MM	MM	MM	MM	MM	MM	MM	MM	MM	MM	MM	MM	MM	MM	MM	MM	MM	MM	MM	MM	MM	MM	MM	MM	MM	MM	MM	MM	MM	MM	MB	MB	MB	MB	MB
II-93	1	0	40	2	MM	MM	MM	MM	MM	MM	MM	MM	MM	MM	MM	MM	MM	MM	MM	MM	MM	MM	MM	MM	MM	MM	MM	MM	MM	MM	MM	MM	MM	MM	MM	MM	MM	MM	MM	MM	MM	MM	MM	MM	MM	MM	MM	MM	MM
II-95	1	0	40	2	MM	MB	MB	MB	MB	MB	MB	MB	MB	MB	MB	MB	MB	MB	MB	MB	MB	MB	MB	MB	BB	BB	BB	BB	BB	BB	BB	BB	BB	BB	MB	MB	MB	MB	MB	MB	MB	MB	MB	MB	MM	MM	MB	MB	MB
II-100	1	0	40	2	MM	MM	BB	BB	BB	BB	BB	BB	BB	BB	BB	BB	BB	BB	BB	BB	BB	BB	BB	BB	BB	BB	BB	BB	BB	BB	BB	BB	BB	BB	BB	BB	BB	BB	BB	BB	BB	BB	BB	BB	MM	MM	MM	MM	MM
I-2	0	0	40	2	BB	BB	BB	BB	BB	BB	BB	BB	BB	BB	BB	BB	BB	BB	BB	BB	BB	BB	BB	BB	MB	MB	MB	MB	MB	MB	MB	MB	MB	MB	MB	MB	MB	MB	MB	MB	MB	MB	MB	MB	MB	MB	MB	MB	MB
I-6	0	0	40	2	BB	BB	BB	BB	BB	BB	BB	BB	BB	BB	BB	BB	BB	BB	BB	BB	BB	BB	BB	BB	BB	BB	BB	BB	BB	BB	BB	BB	BB	BB	MB	MB	MB	MB	MB	MB	MB	MB	MB	MB	MB	MB	MB	MB	MB
I-7	0	0	40	2	MB	MB	MB	MB	MB	MB	MB	MB	MB	MB	MB	MB	MB	MB	MB	MB	MB	BB	BB	BB	BB	BB	BB	BB	BB	BB	BB	BB	BB	BB	BB	BB	BB	BB	BB	BB	BB	BB	BB	BB	BB	BB	BB	BB	BB
I-14	0	0	40	2	MB	MB	MB	MB	MB	-	BB	BB	BB	BB	BB	BB	BB	BB	BB	BB	BB	BB	BB	BB	BB	BB	BB	BB	BB	BB	BB	BB	BB	BB	BB	BB	BB	BB	BB	BB	BB	BB	BB	BB	BB	BB	BB	BB	BB
I-37	0	0	40	2	MB	MB	MB	MB	MB	MB	MB	MB	BB	BB	BB	BB	BB	BB	BB	BB	BB	MB	MB	MB	MB	MB	MB	MB	MB	MB	MB	MB	MB	MB	MB	MB	MB	MB	MB	MB	MB	MB	MB	MB	MM	MM	MM	MM	MM
I-38	0	0	40	2	BB	BB	BB	BB	BB	BB	BB	BB	BB	BB	BB	BB	BB	BB	BB	BB	BB	BB	BB	BB	BB	BB	BB	BB	BB	BB	BB	BB	BB	BB	BB	BB	BB	BB	BB	BB	BB	BB	BB	BB	BB	BB	BB	BB	BB
I-53	0	0	40	2	BB	BB	BB	BB	BB	BB	BB	BB	BB	BB	BB	BB	BB	BB	BB	BB	BB	BB	BB	BB	BB	BB	BB	BB	BB	BB	MB	MB	MB	MB	MM	MM	MM	MM	MM	MM	MM	MM	MM	MM	MM	MM	MM	MM	MM
I-64	0	0	40	2	BB	BB	BB	BB	BB	BB	BB	BB	BB	BB	BB	BB	BB	BB	BB	BB	BB	BB	BB	BB	MB	MB	MB	MB	MB	MB	MB	MB	MB	MB	MB	MB	MB	MB	MB	MB	MB	MB	MB	MB	BB	BB	MB	MB	MB
I-67	0	0	40	2	MM	MM	MM	MM	MM	MM	MM	MM	MM	MM	MM	MM	MM	MM	MM	MM	MM	MM	MM	MM	MM	MM	MM	MM	MM	MM	MM	MM	MM	MM	MM	MM	MM	MM	MM	MM	MM	MM	MB	MB	MB	BB	BB	BB	BB
I-76	0	0	40	2	MB	MB	MB	MB	MB	MB	MB	MB	MB	MB	MB	MB	MB	MB	MB	MB	MB	MB	MB	MB	MM	MM	MM	MM	MM	MM	MM	MM	MM	MM	MM	MM	MM	MM	MM	MM	MM	MM	MM	MM	MM	MM	MM	MM	MM
II-15	1	0	40	2	MB	MB	MB	MB	MB	-	BB	BB	BB	BB	BB	BB	BB	BB	BB	BB	BB	BB	BB	BB	BB	BB	BB	BB	BB	BB	BB	BB	BB	BB	BB	BB	BB	BB	BB	BB	BB	BB	BB	BB	BB	BB	BB	BB	BB
[truncated: 206 more columns]
